# Supplementary material for: Synthesis, Physicochemical, Labeling and In Vivo Characterization of 44Sc-Labeled DO3AM-NI as a Hypoxia-Sensitive PET Probe
Source: Pharmaceuticals (Basel). 2022 May 26;15(6):666. doi: 10.3390/ph15060666 (PMC9228955; doi:10.3390/ph15060666)
Supplement: Supplementary file 1 [file pharmaceuticals-15-00666-s001.zip]

Archive with 1 entries (1 files):
- pharmaceuticals-1706884-supplementary.pdf
